# Supplementary material for: Occurrence and Characterization of Small Microplastics (<100 μm), Additives, and Plasticizers in Larvae of Simuliidae
Source: Toxics. 2022 Jul 10;10(7):383. doi: 10.3390/toxics10070383 (PMC9321584; doi:10.3390/toxics10070383)
Supplement: Supplementary file 1 [file toxics-10-00383-s001.zip]

Archive with 1 entries (1 files):
- toxics-1813279-supplementary.pdf
